# Supplementary material for: PhyloString: A web server designed to identify, visualize, and evaluate functional relationships between orthologous protein groups across different phylogenetic lineages
Source: PLoS One. 2024 Jan 26;19(1):e0297010. doi: 10.1371/journal.pone.0297010 (PMC10817156; doi:10.1371/journal.pone.0297010)
Supplement: S1 Table — In the Customized analysis option, PhyloString provides the flexibility to utilize various grouping methods beyond the default "complete hierarchical" (agglomerative) method. These additional methods are briefly described in the Table. (XLSX) [file pone.0297010.s004.xlsx]

## Sheet: methods
Method	Desription
Complete	This hierarchical agglomerative clustering method computes the distance between two clusters as the maximum pairwise distance among their data points. It typically yields compact clusters with well-defined boundaries.
Single	Calculates the distance between two clusters as the minimum pairwise distance between their data points. It can lead to the formation of elongated and chain-like clusters.
Average	Calculates the distance between two clusters as the average pairwise distance between their data points. It tends to create clusters that are more balanced in terms of size.
Median	Calculates the distance between two clusters as the median pairwise distance between their data points. It offers a compromise between the complete and average linkage methods.
Ward.D	Perform hierarchical clustering with Ward's link method using a variant that does not calculate the squared distance. This method minimizes the variance when merging clusters, effectively minimizing the within-cluster variance. It results in tight, spherical clusters.
Ward.D2	Similar to Ward.D, this method minimizes the within-cluster variance but uses a different formula. It can produce similar results to Ward.D while being computationally more efficient.
Centroid	Calculates the distance between two clusters as the Euclidean distance between their centroids, which represents the mean data points of the clusters. This method often results in clusters with spherical shapes.
