# Supplementary material for: PhyloString: A web server designed to identify, visualize, and evaluate functional relationships between orthologous protein groups across different phylogenetic lineages
Source: PLoS One. 2024 Jan 26;19(1):e0297010. doi: 10.1371/journal.pone.0297010 (PMC10817156; doi:10.1371/journal.pone.0297010)
Supplement: S2 Table — In the Customized analysis feature, PhyloString provides the flexibility to utilize alternative distance metrics alongside the default "Euclidean" distance. The distance metrics are briefly described in the Table. (XLSX) [file pone.0297010.s005.xlsx]

## Sheet: Metrics
Distance metrics	Description
Euclidean	This widely-used metric calculates the straight-line distance between two data points in a multi-dimensional space. It's particularly suitable for continuous data and is often the default choice in many heatmap functions. Euclidean distance emphasizes both large and small differences between data points.
Manhattan	Also known as City Block Distance, this metric measures the sum of absolute differences between the coordinates of two data points. It's valuable when working with data that doesn't adhere to a normal distribution. Manhattan distance independently emphasizes differences in each dimension, making it robust to outliers.
Minkowski	Offers a flexible framework that generalizes both Euclidean and Manhattan distances. It introduces a parameter (p) that allows you to adjust the distance calculation. When p equals 1, it becomes the Manhattan distance, independently emphasizing differences along each dimension. When p equals 2, it transforms into the Euclidean distance, highlighting large and small differences in all dimensions.
Maximum	Also referred to as the Chebyshev Distance, this metric measures the maximum absolute difference between corresponding elements of two vectors. It's a suitable choice when you want to accentuate the largest disparities between data points, focusing on the most significant differences.
