# Supplementary material for: PhyloString: A web server designed to identify, visualize, and evaluate functional relationships between orthologous protein groups across different phylogenetic lineages
Source: PLoS One. 2024 Jan 26;19(1):e0297010. doi: 10.1371/journal.pone.0297010 (PMC10817156; doi:10.1371/journal.pone.0297010)
Supplement: S3 Table — The parameters used in the analysis were: Phylogenetic level: Phylum; STRING cut-off: 850, COG centers: 4, Phylogenetic centers: 3. (XLSX) [file pone.0297010.s006.xlsx]

## Sheet: S3_Table_COGs_groups_COG0199_85
COGs	Appearance_order	Group
COG0227	1	1
COG0267	2	1
COG0250	3	1
COG0828	4	1
COG0254	5	1
COG0230	6	1
COG0291	7	1
COG0268	8	1
COG0238	9	1
COG0690	10	1
COG0257	11	2
COG0333	12	2
COG0360	13	2
COG0228	14	2
COG0335	15	2
COG0211	16	2
COG0359	17	2
COG0261	18	2
COG0292	19	2
COG1643	20	3
COG1358	21	3
COG2163	22	3
COG5272	23	3
COG1841	24	4
COG0203	25	4
COG0222	26	4
COG0050	27	4
COG0103	28	4
COG0201	29	4
COG0539	30	4
COG0484	31	4
COG0563	32	4
COG0105	33	4
COG0451	34	4
COG0255	35	4
COG0199	36	4
COG0052	37	4
COG0361	38	4
COG0092	39	4
COG0198	40	4
COG0202	41	4
COG0186	42	4
COG0185	43	4
COG0098	44	4
COG0094	45	4
COG0096	46	4
COG0090	47	4
COG0051	48	4
COG0088	49	4
COG0522	50	4
COG0089	51	4
COG0048	52	4
COG0049	53	4
COG0099	54	4
COG0100	55	4
COG0093	56	4
COG0197	57	4
COG0081	58	4
COG0480	59	4
COG0097	60	4
COG0256	61	4
COG0087	62	4
COG0091	63	4
COG0200	64	4
COG0086	65	4
COG0244	66	4
COG0102	67	4
COG0080	68	4
COG0085	69	4
COG0008	70	4
COG0532	71	4
COG0024	72	4
COG0184	73	4
