# Supplementary material for: PhyloString: A web server designed to identify, visualize, and evaluate functional relationships between orthologous protein groups across different phylogenetic lineages
Source: PLoS One. 2024 Jan 26;19(1):e0297010. doi: 10.1371/journal.pone.0297010 (PMC10817156; doi:10.1371/journal.pone.0297010)
Supplement: S4 Table — The parameters used in the analysis are the same as the S3 Table. (XLSX) [file pone.0297010.s007.xlsx]

## Sheet: S4_Table_Phyla_groups_COG0199_8
Phyla	Appearance_order	Group
Bact_Synergistetes	1	1
Bact_candidate_division_NC10	2	1
Bact_Chrysiogenetes	3	1
Bact_Firmicutes	4	1
Bact_Fusobacteria	5	1
Bact_Thermotogae	6	1
Bact_Tenericutes	7	1
Bact_Dictyoglomi	8	1
Bact_Balneolaeota	9	1
Bact_Caldiserica	10	1
Bact_Chlamydiae	11	1
Bact_Deferribacteres	12	1
Bact_Kiritimatiellaeota	13	1
Bact_Gemmatimonadetes	14	1
Bact_Lentisphaerae	15	1
Bact_Verrucomicrobia	16	1
Bact_candidate_division_Zixibacteria	17	1
Bact_Armatimonadetes	18	1
Bact_Thermodesulfobacteria	19	1
Bact_Chlorobi	20	1
Bact_Aquificae	21	1
Bact_Bacteroidetes	22	1
Bact_Candidatus_Aminicenantes	23	1
Bact_Fibrobacteres	24	1
Bact_Spirochaetes	25	1
Bact_Acidobacteria	26	1
Bact_Proteobacteria	27	1
Bact_Actinobacteria	28	1
Bact_Deinococcus-Thermus	29	1
Bact_Nitrospinae	30	1
Bact_Coprothermobacterota	31	1
Bact_Planctomycetes	32	1
Bact_Cyanobacteria	33	1
Bact_Elusimicrobia	34	1
Bact_Candidatus_Cloacimonetes	35	1
Bact_Calditrichaeota	36	1
Bact_Ignavibacteriae	37	1
Bact_Chloroflexi	38	1
Bact_Nitrospirae	39	1
Arch_Euryarchaeota	40	2
Arch_Candidatus_Thermoplasmatota	41	2
Arch_Thaumarchaeota	42	2
Arch_Nanoarchaeota	43	2
Arch_Candidatus_Korarchaeota	44	2
Arch_Crenarchaeota	45	2
Euka_Euglenozoa	46	2
Euka_Fornicata	47	2
Euka_Microsporidia	48	2
Euka_Parabasalia	49	2
Euka_Discosea	50	3
Euka_Cryptomycota	51	3
Euka_Ciliophora	52	3
Euka_Oomycota	53	3
Euka_Bacillariophyta	54	3
Euka_Rhodophyta	55	3
Euka_Chlorophyta	56	3
Euka_Streptophyta	57	3
Euka_Endomyxa	58	3
Euka_Evosea	59	3
Euka_Haptista	60	3
Euka_Cnidaria	61	3
Euka_Nematoda	62	3
Euka_Tardigrada	63	3
Euka_Porifera	64	3
Euka_Brachiopoda	65	3
Euka_Echinodermata	66	3
Euka_Chordata	67	3
Euka_Placozoa	68	3
Euka_Mollusca	69	3
Euka_Annelida	70	3
Euka_Arthropoda	71	3
Euka_Platyhelminthes	72	3
Euka_Rotifera	73	3
Euka_Apicomplexa	74	3
Euka_Heterolobosea	75	3
Euka_Chytridiomycota	76	3
Euka_Blastocladiomycota	77	3
Euka_Zoopagomycota	78	3
Euka_Mucoromycota	79	3
Euka_Ascomycota	80	3
Euka_Basidiomycota	81	3
