# Supplementary material for: PhyloString: A web server designed to identify, visualize, and evaluate functional relationships between orthologous protein groups across different phylogenetic lineages
Source: PLoS One. 2024 Jan 26;19(1):e0297010. doi: 10.1371/journal.pone.0297010 (PMC10817156; doi:10.1371/journal.pone.0297010)
Supplement: S5 Table — The parameters used in the analysis are the same as the S3 Table. (XLSX) [file pone.0297010.s008.xlsx]

## Sheet: S5_Table_Hypergeometric_COG0199
Grp. COGs	Grp. Phyla	Ele. tot.	Hits tot.	Ele. Grp.	Hits Grp.	p-Under	p-Over
1	1	5913	5095	390	371	1	2.51067e-09
1	2	5913	5095	351	333	1	4.86221e-08
1	3	5913	5095	156	18	1.19579e-101	1
1	4	5913	5095	1950	1930	1	5.17744e-121
2	1	5913	5095	100	6	7.77908e-75	1
2	2	5913	5095	90	1	3.72952e-77	1
2	3	5913	5095	40	25	0.000157451	0.999962
2	4	5913	5095	500	438	0.850765	0.183912
3	1	5913	5095	320	41	1.0501e-210	1
3	2	5913	5095	288	214	2.98659e-08	1
3	3	5913	5095	128	128	1	4.22365e-09
3	4	5913	5095	1600	1590	1	6.31452e-104
