# Supplementary material for: PhyloString: A web server designed to identify, visualize, and evaluate functional relationships between orthologous protein groups across different phylogenetic lineages
Source: PLoS One. 2024 Jan 26;19(1):e0297010. doi: 10.1371/journal.pone.0297010 (PMC10817156; doi:10.1371/journal.pone.0297010)
Supplement: S6 Table — The parameters used in the analysis were: Phylogenetic level: Phylum, STRING cut-off: 800, COG centers: 3, Phylogenetic centers: 3. (XLSX) [file pone.0297010.s009.xlsx]

## Sheet: S6_Table_COGs_groups_COG0147_80
COGs	Appearance_order	Group
COG1535	1	1
COG3208	2	1
COG3433	3	1
COG0801	4	1
COG2226	5	1
COG2814	6	1
COG0703	7	1
COG2876	8	1
COG0294	9	2
COG0077	10	2
COG0082	11	2
COG0169	12	2
COG0107	13	2
COG0287	14	2
COG0079	15	2
COG1605	16	2
COG0133	17	2
COG0135	18	2
COG0159	19	2
COG0547	20	2
COG0147	21	2
COG0134	22	2
COG0512	23	2
COG0572	24	3
COG1020	25	3
COG0642	26	3
COG0236	27	3
COG1132	28	3
COG0115	29	3
COG0596	30	3
COG1028	31	3
COG0436	32	3
COG0491	33	3
COG0666	34	3
COG0318	35	3
COG0365	36	3
