# Supplementary material for: PhyloString: A web server designed to identify, visualize, and evaluate functional relationships between orthologous protein groups across different phylogenetic lineages
Source: PLoS One. 2024 Jan 26;19(1):e0297010. doi: 10.1371/journal.pone.0297010 (PMC10817156; doi:10.1371/journal.pone.0297010)
Supplement: S7 Table — The parameters used in the analysis are the same as in the S6 Table. (XLSX) [file pone.0297010.s010.xlsx]

## Sheet: S7_Table_Phyla_groups_COG0147_8
Phyla	Appearance_order	Group
Bact_Aquificae	1	1
Bact_Verrucomicrobia	2	1
Bact_Fibrobacteres	3	1
Bact_Proteobacteria	4	1
Bact_Deinococcus-Thermus	5	1
Bact_Bacteroidetes	6	1
Bact_Acidobacteria	7	1
Bact_Armatimonadetes	8	1
Bact_Ignavibacteriae	9	1
Bact_candidate_division_NC10	10	1
Bact_Planctomycetes	11	1
Bact_Nitrospirae	12	1
Bact_Deferribacteres	13	1
Bact_Nitrospinae	14	1
Bact_Chloroflexi	15	1
Bact_Spirochaetes	16	1
Bact_Dictyoglomi	17	1
Bact_Thermodesulfobacteria	18	1
Bact_Actinobacteria	19	1
Bact_Chlorobi	20	1
Bact_Gemmatimonadetes	21	1
Bact_Cyanobacteria	22	1
Bact_Lentisphaerae	23	1
Bact_Balneolaeota	24	1
Bact_Calditrichaeota	25	1
Bact_Firmicutes	26	1
Bact_Synergistetes	27	1
Bact_Chrysiogenetes	28	1
Bact_Kiritimatiellaeota	29	1
Euka_Annelida	30	1
Euka_Zoopagomycota	31	1
Euka_Mucoromycota	32	1
Euka_Chytridiomycota	33	1
Euka_Blastocladiomycota	34	1
Euka_Ascomycota	35	1
Euka_Basidiomycota	36	1
Euka_Streptophyta	37	1
Euka_Rhodophyta	38	1
Euka_Bacillariophyta	39	1
Euka_Chlorophyta	40	1
Euka_Oomycota	41	1
Euka_Discosea	42	1
Euka_Haptista	43	1
Arch_Thaumarchaeota	44	1
Arch_Crenarchaeota	45	1
Arch_Candidatus_Thermoplasmatota	46	1
Arch_Euryarchaeota	47	1
Bact_Elusimicrobia	48	2
Bact_Fusobacteria	49	2
Bact_Thermotogae	50	2
Bact_Caldiserica	51	2
Bact_Candidatus_Aminicenantes	52	2
Bact_candidate_division_Zixibacteria	53	2
Bact_Candidatus_Cloacimonetes	54	2
Bact_Coprothermobacterota	55	2
Euka_Cnidaria	56	3
Euka_Heterolobosea	57	3
Euka_Platyhelminthes	58	3
Euka_Brachiopoda	59	3
Euka_Cryptomycota	60	3
Euka_Evosea	61	3
Euka_Arthropoda	62	3
Euka_Mollusca	63	3
Euka_Tardigrada	64	3
Euka_Rotifera	65	3
Euka_Placozoa	66	3
Euka_Chordata	67	3
Euka_Euglenozoa	68	3
Euka_Porifera	69	3
Euka_Echinodermata	70	3
Euka_Nematoda	71	3
Euka_Ciliophora	72	3
Euka_Endomyxa	73	3
Arch_Candidatus_Korarchaeota	74	3
Bact_Chlamydiae	75	3
Euka_Apicomplexa	76	3
Euka_Microsporidia	77	3
Euka_Fornicata	78	3
Euka_Parabasalia	79	3
Arch_Nanoarchaeota	80	3
Bact_Tenericutes	81	3
