# Supplementary material for: PhyloString: A web server designed to identify, visualize, and evaluate functional relationships between orthologous protein groups across different phylogenetic lineages
Source: PLoS One. 2024 Jan 26;19(1):e0297010. doi: 10.1371/journal.pone.0297010 (PMC10817156; doi:10.1371/journal.pone.0297010)
Supplement: S8 Table — The parameters used in the analysis are the same as in the S6 Table. (XLSX) [file pone.0297010.s011.xlsx]

## Sheet: S8_Table_Hypergeometric_COG0147
Grp. COGs	Grp. Phyla	Ele. tot.	Hits tot.	Ele. Grp.	Hits Grp.	p-Under	p-Over
1	1	2997	1806	376	147	6.41965e-19	1
1	2	2997	1806	705	679	1	3.39237e-138
1	3	2997	1806	611	534	1	4.25461e-60
2	1	2997	1806	64	29	0.0102516	0.994917
2	2	2997	1806	120	25	2.66706e-19	1
2	3	2997	1806	104	71	0.965558	0.0537829
3	1	2997	1806	208	3	2.78565e-82	1
3	2	2997	1806	390	35	6.23086e-115	1
3	3	2997	1806	338	283	1	3.67747e-23
