# Supplementary material for: PhyloString: A web server designed to identify, visualize, and evaluate functional relationships between orthologous protein groups across different phylogenetic lineages
Source: PLoS One. 2024 Jan 26;19(1):e0297010. doi: 10.1371/journal.pone.0297010 (PMC10817156; doi:10.1371/journal.pone.0297010)
Supplement: S9 Table — The parameters used in the analysis were: Phylogenetic level: Class, STRING cut-off: 800, COG centers: 3, Phylogenetic centers: 3. (XLSX) [file pone.0297010.s012.xlsx]

## Sheet: S9_Table_COGs_groups_COG0147_80
COGs	Appearance_order	Group
COG3208	1	1
COG1535	2	1
COG1021	3	1
COG3433	4	1
COG2876	5	1
COG0703	6	1
COG0801	7	1
COG2226	8	1
COG2814	9	1
COG1020	10	2
COG0572	11	2
COG0666	12	2
COG0236	13	2
COG1132	14	2
COG0318	15	3
COG0365	16	3
COG0115	17	3
COG0596	18	3
COG0642	19	3
COG1028	20	3
COG0436	21	3
COG0491	22	3
COG0077	23	3
COG0294	24	3
COG0082	25	3
COG0169	26	3
COG0079	27	3
COG0107	28	3
COG0133	29	3
COG0159	30	3
COG0547	31	3
COG0135	32	3
COG0147	33	3
COG0134	34	3
COG0512	35	3
COG0287	36	3
COG1605	37	3
