# Supplementary material for: PhyloString: A web server designed to identify, visualize, and evaluate functional relationships between orthologous protein groups across different phylogenetic lineages
Source: PLoS One. 2024 Jan 26;19(1):e0297010. doi: 10.1371/journal.pone.0297010 (PMC10817156; doi:10.1371/journal.pone.0297010)
Supplement: S10 Table — The parameters used in the analysis are the same as in the S9 Table. (XLSX) [file pone.0297010.s013.xlsx]

## Sheet: S10_Table_Phyla_groups_COG0147_
Phyla	Appearance_order	Group
Euka_Chytridiomycota_Neocallimastigomycetes	1	1
Euka_Ascomycota_Neolectomycetes	2	1
Euka_Evosea_Variosea	3	1
Euka_Zoopagomycota_Entomophthoromycetes	4	1
Euka_Haptista_Haptophyta	5	1
Euka_Streptophyta_Charophyceae	6	1
Euka_Bacillariophyta_Coscinodiscophyceae	7	1
Euka_Rhodophyta_Bangiophyceae	8	1
Euka_Ascomycota_Xylonomycetes	9	1
Euka_Basidiomycota_Wallemiomycetes	10	1
Euka_Basidiomycota_Ustilaginomycetes	11	1
Euka_Basidiomycota_Tremellomycetes	12	1
Euka_Ascomycota_Taphrinomycetes	13	1
Euka_Ascomycota_Sordariomycetes	14	1
Euka_Ascomycota_Schizosaccharomycetes	15	1
Euka_Ascomycota_Saccharomycetes	16	1
Euka_Basidiomycota_Pucciniomycetes	17	1
Euka_Ascomycota_Pezizomycetes	18	1
Euka_Ascomycota_Orbiliomycetes	19	1
Euka_Mucoromycota_Mucoromycetes	20	1
Euka_Mucoromycota_Mortierellomycetes	21	1
Euka_Chytridiomycota_Monoblepharidomycetes	22	1
Euka_Basidiomycota_Mixiomycetes	23	1
Euka_Basidiomycota_Microbotryomycetes	24	1
Euka_Basidiomycota_Malasseziomycetes	25	1
Euka_Ascomycota_Leotiomycetes	26	1
Euka_Zoopagomycota_Kickxellomycetes	27	1
Euka_Zoopagomycota_Harpellomycetes	28	1
Euka_Mucoromycota_Glomeromycetes	29	1
Euka_Basidiomycota_Exobasidiomycetes	30	1
Euka_Ascomycota_Eurotiomycetes	31	1
Euka_Ascomycota_Dothideomycetes	32	1
Euka_Zoopagomycota_Dimargaritomycetes	33	1
Euka_Basidiomycota_Dacrymycetes	34	1
Euka_Chytridiomycota_Chytridiomycetes	35	1
Euka_Blastocladiomycota_Blastocladiomycetes	36	1
Euka_Basidiomycota_Agaricomycetes	37	1
Euka_Zoopagomycota_Basidiobolomycetes	38	1
Euka_Chlorophyta_Trebouxiophyceae	39	1
Euka_Chlorophyta_Mamiellophyceae	40	1
Euka_Streptophyta_Magnoliopsida	41	1
Euka_Streptophyta_Lycopodiopsida	42	1
Euka_Streptophyta_Klebsormidiophyceae	43	1
Euka_Rhodophyta_Florideophyceae	44	1
Euka_Chlorophyta_Chloropicophyceae	45	1
Euka_Chlorophyta_Chlorophyceae	46	1
Euka_Bacillariophyta_Bacillariophyceae	47	1
Euka_Streptophyta_Bryopsida	48	1
Euka_Zoopagomycota_Zoopagomycetes	49	1
Euka_Apicomplexa_Conoidasida	50	1
Euka_Annelida_Polychaeta	51	1
Arch_Candidatus_Thermoplasmatota_Thermoplasmata	52	1
Arch_Crenarchaeota_Thermoprotei	53	1
Arch_Euryarchaeota_Methanonatronarchaeia	54	1
Arch_Euryarchaeota_Methanococci	55	1
Arch_Euryarchaeota_Methanopyri	56	1
Arch_Thaumarchaeota_Nitrososphaeria	57	1
Arch_Euryarchaeota_Archaeoglobi	58	1
Arch_Euryarchaeota_Methanobacteria	59	1
Arch_Euryarchaeota_Halobacteria	60	1
Arch_Euryarchaeota_Methanomicrobia	61	1
Bact_Actinobacteria_Nitriliruptoria	62	1
Bact_Chloroflexi_Caldilineae	63	1
Bact_Chloroflexi_Chloroflexia	64	1
Bact_Fibrobacteres_Chitinivibrionia	65	1
Bact_Fibrobacteres_Chitinispirillia	66	1
Bact_Actinobacteria_Thermoleophilia	67	1
Bact_Chloroflexi_Tepidiformia	68	1
Bact_Spirochaetes_Spirochaetia	69	1
Bact_Actinobacteria_Acidimicrobiia	70	1
Bact_Chloroflexi_Thermomicrobia	71	1
Bact_Chloroflexi_Ardenticatenia	72	1
Bact_Firmicutes_Limnochordia	73	1
Bact_Chrysiogenetes_Chrysiogenetes	74	1
Bact_Dictyoglomi_Dictyoglomia	75	1
Bact_Synergistetes_Synergistia	76	1
Bact_Firmicutes_Clostridia	77	1
Bact_Firmicutes_Negativicutes	78	1
Bact_Proteobacteria_Candidatus_Muproteobacteria	79	1
Bact_Chlorobi_Chlorobia	80	1
Bact_Verrucomicrobia_Methylacidiphilae	81	1
Bact_Actinobacteria_Actinomycetia	82	1
Bact_Proteobacteria_Zetaproteobacteria	83	1
Bact_Proteobacteria_Hydrogenophilalia	84	1
Bact_Proteobacteria_Gammaproteobacteria	85	1
Bact_Fibrobacteres_Fibrobacteria	86	1
Bact_Proteobacteria_Epsilonproteobacteria	87	1
Bact_Proteobacteria_Alphaproteobacteria	88	1
Bact_Proteobacteria_Betaproteobacteria	89	1
Bact_Lentisphaerae_Lentisphaeria	90	1
Bact_Verrucomicrobia_Verrucomicrobiae	91	1
Bact_Gemmatimonadetes_Gemmatimonadetes	92	1
Bact_Cyanobacteria_Gloeobacteria	93	1
Bact_Chloroflexi_Ktedonobacteria	94	1
Bact_Calditrichaeota_Calditrichae	95	1
Bact_Proteobacteria_Candidatus_Lambdaproteobacteria	96	1
Bact_Acidobacteria_Holophagae	97	1
Bact_Firmicutes_Bacilli	98	1
Bact_Acidobacteria_Blastocatellia	99	1
Bact_Acidobacteria_Acidobacteriia	100	1
Bact_Balneolaeota_Balneolia	101	1
Bact_Actinobacteria_Rubrobacteria	102	1
Bact_Verrucomicrobia_Terrimicrobia	103	1
Bact_Nitrospirae_Nitrospira	104	1
Bact_Verrucomicrobia_Spartobacteria	105	1
Bact_Bacteroidetes_Bacteroidia	106	1
Bact_Acidobacteria_Vicinamibacteria	107	1
Bact_Acidobacteria_Thermoanaerobaculia	108	1
Bact_Bacteroidetes_Saprospiria	109	1
Bact_Bacteroidetes_Flavobacteriia	110	1
Bact_Armatimonadetes_Fimbriimonadia	111	1
Bact_Deinococcus-Thermus_Deinococci	112	1
Bact_Armatimonadetes_Chthonomonadetes	113	1
Bact_Bacteroidetes_Cytophagia	114	1
Bact_Planctomycetes_Planctomycetia	115	1
Bact_Verrucomicrobia_Opitutae	116	1
Bact_Nitrospinae_Nitrospinia	117	1
Bact_Deferribacteres_Deferribacteres	118	1
Bact_Proteobacteria_Deltaproteobacteria	119	1
Bact_Chloroflexi_Dehalococcoidia	120	1
Bact_Ignavibacteriae_Ignavibacteria	121	1
Bact_Elusimicrobia_Endomicrobia	122	1
Bact_Planctomycetes_Candidatus_Brocadiae	123	1
Bact_Planctomycetes_Phycisphaerae	124	1
Bact_Kiritimatiellaeota_Kiritimatiellae	125	1
Bact_Bacteroidetes_Chitinophagia	126	1
Bact_Bacteroidetes_Sphingobacteriia	127	1
Bact_Proteobacteria_Acidithiobacillia	128	1
Bact_Aquificae_Aquificae	129	1
Bact_Thermodesulfobacteria_Thermodesulfobacteria	130	1
Bact_Nitrospirae_Thermodesulfovibrionia	131	1
Bact_Elusimicrobia_Elusimicrobia	132	2
Bact_Caldiserica_Caldisericia	133	2
Bact_Thermotogae_Thermotogae	134	2
Bact_Coprothermobacterota_Coprothermobacteria	135	2
Bact_Firmicutes_Tissierellia	136	2
Bact_Chlamydiae_Chlamydiia	137	2
Bact_Fusobacteria_Fusobacteriia	138	2
Bact_Proteobacteria_Oligoflexia	139	2
Bact_Firmicutes_Erysipelotrichia	140	2
Bact_Chloroflexi_Anaerolineae	141	2
Bact_Actinobacteria_Coriobacteriia	142	2
Arch_Euryarchaeota_Candidatus_Methanofastidiosa	143	3
Arch_Euryarchaeota_Hadesarchaea	144	3
Euka_Endomyxa_Phytomyxea	145	3
Euka_Ascomycota_Pneumocystidomycetes	146	3
Euka_Cnidaria_Anthozoa	147	3
Euka_Platyhelminthes_Trematoda	148	3
Euka_Platyhelminthes_Cestoda	149	3
Euka_Chordata_Hyperoartia	150	3
Euka_Arthropoda_Collembola	151	3
Euka_Platyhelminthes_Rhabditophora	152	3
Euka_Chordata_Myxini	153	3
Euka_Chordata_Mammalia	154	3
Euka_Chordata_Lepidosauria	155	3
Euka_Euglenozoa_Kinetoplastea	156	3
Euka_Tardigrada_Eutardigrada	157	3
Euka_Rotifera_Eurotatoria	158	3
Euka_Echinodermata_Echinoidea	159	3
Euka_Chordata_Ascidiacea	160	3
Euka_Annelida_Clitellata	161	3
Euka_Arthropoda_Branchiopoda	162	3
Euka_Arthropoda_Malacostraca	163	3
Euka_Echinodermata_Holothuroidea	164	3
Euka_Porifera_Demospongiae	165	3
Euka_Nematoda_Chromadorea	166	3
Euka_Arthropoda_Arachnida	167	3
Euka_Arthropoda_Chilopoda	168	3
Euka_Evosea_Eumycetozoa	169	3
Euka_Brachiopoda_Lingulata	170	3
Euka_Chordata_Cladistia	171	3
Euka_Arthropoda_Insecta	172	3
Euka_Chordata_Chondrichthyes	173	3
Euka_Mollusca_Cephalopoda	174	3
Euka_Chordata_Aves	175	3
Euka_Chordata_Actinopteri	176	3
Euka_Chordata_Amphibia	177	3
Euka_Chordata_Leptocardii	178	3
Euka_Mollusca_Bivalvia	179	3
Euka_Mollusca_Gastropoda	180	3
Euka_Ciliophora_Oligohymenophorea	181	3
Euka_Nematoda_Enoplea	182	3
Euka_Arthropoda_Hexanauplia	183	3
Arch_Candidatus_Thermoplasmatota_Candidatus_Poseidoniia	184	3
Arch_Euryarchaeota_Thermococci	185	3
Arch_Euryarchaeota_Nanohaloarchaea	186	3
Arch_Euryarchaeota_Theionarchaea	187	3
Euka_Apicomplexa_Aconoidasida	188	3
Bact_Tenericutes_Mollicutes	189	3
