# Supplementary material for: PhyloString: A web server designed to identify, visualize, and evaluate functional relationships between orthologous protein groups across different phylogenetic lineages
Source: PLoS One. 2024 Jan 26;19(1):e0297010. doi: 10.1371/journal.pone.0297010 (PMC10817156; doi:10.1371/journal.pone.0297010)
Supplement: S11 Table — The parameters used in the analysis are the same as in the S9 Table. (XLSX) [file pone.0297010.s014.xlsx]

## Sheet: S11_Table_Hypergeometric_COG014
Grp. COGs	Grp. Phyla	Ele. tot.	Hits tot.	Ele. Grp.	Hits Grp.	p-Under	p-Over
1	1	6993	4582	1179	357	1.54725e-163	1
1	2	6993	4582	655	504	1	1.94631e-11
1	3	6993	4582	3013	2901	1	0
2	1	6993	4582	99	46	6.92333e-05	0.99997
2	2	6993	4582	55	37	0.656835	0.453381
2	3	6993	4582	253	122	6.55008e-09	1
3	1	6993	4582	423	2	4.00423e-202	1
3	2	6993	4582	235	198	1	5.42851e-11
3	3	6993	4582	1081	415	4.78708e-88	1
