# Supplementary material for: PhyloString: A web server designed to identify, visualize, and evaluate functional relationships between orthologous protein groups across different phylogenetic lineages
Source: PLoS One. 2024 Jan 26;19(1):e0297010. doi: 10.1371/journal.pone.0297010 (PMC10817156; doi:10.1371/journal.pone.0297010)
Supplement: S12 Table — The parameters used in the analysis were: Phylogenetic level: Phylum, STRING cut-off: 800, COG centers: 2, Phylogenetic centers: 5. (XLSX) [file pone.0297010.s015.xlsx]

## Sheet: S12_Table_COGs_groups_KOG1932_8
COGs	Appearance_order	Group
KOG0051	1	1
KOG1757	2	1
KOG1995	3	1
KOG3095	4	1
KOG3219	5	1
KOG3901	6	1
KOG0871	7	1
KOG3463	8	1
KOG2652	9	1
KOG2393	10	1
KOG3169	11	1
KOG3800	12	1
KOG0570	13	1
KOG2074	14	1
KOG2351	15	1
KOG2496	16	1
KOG3038	17	1
KOG1875	18	1
KOG2487	19	1
KOG2905	20	1
KOG3423	21	1
KOG0457	22	1
KOG2549	23	1
KOG4011	24	1
KOG1932	25	1
KOG0392	26	1
KOG1867	27	1
KOG1472	28	1
KOG4086	29	1
KOG0008	30	1
KOG3298	31	1
KOG0659	32	1
KOG3149	33	1
KOG4392	34	1
KOG2807	35	1
KOG3400	36	1
KOG3902	37	2
KOG1883	38	2
KOG2341	39	2
KOG1510	40	2
KOG0132	41	2
KOG3046	42	2
KOG3264	43	2
KOG3304	44	2
KOG4191	45	2
KOG4479	46	2
KOG4274	47	2
KOG4336	48	2
KOG4552	49	2
KOG4512	50	2
KOG4309	51	2
KOG4043	52	2
KOG3583	53	2
KOG4057	54	2
