# Supplementary material for: PhyloString: A web server designed to identify, visualize, and evaluate functional relationships between orthologous protein groups across different phylogenetic lineages
Source: PLoS One. 2024 Jan 26;19(1):e0297010. doi: 10.1371/journal.pone.0297010 (PMC10817156; doi:10.1371/journal.pone.0297010)
Supplement: S13 Table — The parameters used in the analysis are the same as in the S12 Table. (XLSX) [file pone.0297010.s016.xlsx]

## Sheet: S13_Table_Phyla_groups_KOG1932_
Phyla	Appearance_order	Group
Euka_Tardigrada	1	1
Euka_Brachiopoda	2	1
Euka_Porifera	3	1
Euka_Nematoda	4	1
Euka_Arthropoda	5	1
Euka_Placozoa	6	1
Euka_Mollusca	7	1
Euka_Echinodermata	8	1
Euka_Cnidaria	9	1
Euka_Annelida	10	1
Euka_Chordata	11	1
Euka_Platyhelminthes	12	1
Euka_Rotifera	13	1
Euka_Microsporidia	14	2
Euka_Haptista	15	2
Euka_Heterolobosea	16	2
Euka_Rhodophyta	17	2
Euka_Discosea	18	3
Euka_Oomycota	19	3
Euka_Blastocladiomycota	20	3
Euka_Chytridiomycota	21	3
Euka_Ascomycota	22	3
Euka_Zoopagomycota	23	3
Euka_Basidiomycota	24	3
Euka_Mucoromycota	25	3
Euka_Evosea	26	3
Euka_Chlorophyta	27	3
Euka_Streptophyta	28	3
Euka_Cryptomycota	29	3
Euka_Endomyxa	30	3
Bact_candidate_division_Zixibacteria	31	4
Bact_candidate_division_NC10	32	4
Bact_Verrucomicrobia	33	4
Bact_Thermotogae	34	4
Bact_Thermodesulfobacteria	35	4
Arch_Thaumarchaeota	36	4
Bact_Tenericutes	37	4
Bact_Synergistetes	38	4
Bact_Spirochaetes	39	4
Bact_Proteobacteria	40	4
Bact_Planctomycetes	41	4
Bact_Nitrospirae	42	4
Bact_Nitrospinae	43	4
Arch_Nanoarchaeota	44	4
Bact_Lentisphaerae	45	4
Bact_Kiritimatiellaeota	46	4
Bact_Ignavibacteriae	47	4
Bact_Gemmatimonadetes	48	4
Bact_Fusobacteria	49	4
Bact_Firmicutes	50	4
Bact_Fibrobacteres	51	4
Arch_Euryarchaeota	52	4
Bact_Elusimicrobia	53	4
Bact_Dictyoglomi	54	4
Bact_Deinococcus-Thermus	55	4
Bact_Deferribacteres	56	4
Bact_Cyanobacteria	57	4
Arch_Crenarchaeota	58	4
Bact_Coprothermobacterota	59	4
Bact_Chrysiogenetes	60	4
Bact_Chloroflexi	61	4
Bact_Chlorobi	62	4
Bact_Chlamydiae	63	4
Arch_Candidatus_Thermoplasmatota	64	4
Arch_Candidatus_Korarchaeota	65	4
Bact_Candidatus_Cloacimonetes	66	4
Bact_Candidatus_Aminicenantes	67	4
Bact_Calditrichaeota	68	4
Bact_Caldiserica	69	4
Bact_Balneolaeota	70	4
Bact_Bacteroidetes	71	4
Bact_Armatimonadetes	72	4
Bact_Aquificae	73	4
Bact_Acidobacteria	74	4
Bact_Actinobacteria	75	4
Euka_Euglenozoa	76	4
Euka_Fornicata	77	4
Euka_Apicomplexa	78	5
Euka_Ciliophora	79	5
Euka_Bacillariophyta	80	5
Euka_Parabasalia	81	5
