# Supplementary material for: PhyloString: A web server designed to identify, visualize, and evaluate functional relationships between orthologous protein groups across different phylogenetic lineages
Source: PLoS One. 2024 Jan 26;19(1):e0297010. doi: 10.1371/journal.pone.0297010 (PMC10817156; doi:10.1371/journal.pone.0297010)
Supplement: S14 Table — The parameters used in the analysis are the same as in the S12 Table. (XLSX) [file pone.0297010.s017.xlsx]

## Sheet: S14_Table_Hypergeometric_KOG193
Grp. COGs	Grp. Phyla	Ele. tot.	Hits tot.	Ele. Grp.	Hits Grp.	p-Under	p-Over
1	1	4374	1476	468	458	1	7.9522e-222
1	2	4374	1476	234	223	1	1.77288e-94
2	1	4374	1476	144	124	1	6.2861e-40
2	2	4374	1476	72	10	0.000108201	0.999968
3	1	4374	1476	468	443	1	6.42603e-194
3	2	4374	1476	234	111	0.999997	5.83673e-06
4	1	4374	1476	1692	16	0	1
4	2	4374	1476	846	0	1.19811e-173	1
5	1	4374	1476	144	90	1	7.15472e-13
5	2	4374	1476	72	1	3.83049e-12	1
