# Supplementary material for: PhyloString: A web server designed to identify, visualize, and evaluate functional relationships between orthologous protein groups across different phylogenetic lineages
Source: PLoS One. 2024 Jan 26;19(1):e0297010. doi: 10.1371/journal.pone.0297010 (PMC10817156; doi:10.1371/journal.pone.0297010)
Supplement: S15 Table — The parameters used in the analysis were: Phylogenetic level: Phylum, STRING cut-off: 700, COG centers: 2, Phylogenetic centers: 3. (XLSX) [file pone.0297010.s018.xlsx]

## Sheet: S15_Table_COGs_groups_COG5701_7
COGs	Appearance_order	Group
COG2302	1	1
COG5721	2	2
COG5726	3	2
COG5706	4	2
COG5740	5	2
COG5705	6	2
COG5729	7	2
COG5675	8	2
COG5684	9	2
COG5725	10	2
COG5732	11	2
COG5717	12	2
COG5701	13	2
COG5742	14	2
COG5711	15	2
COG5710	16	2
COG5709	17	2
COG5708	18	2
COG5707	19	2
COG5703	20	2
COG5704	21	2
COG5718	22	2
COG5720	23	2
COG5722	24	2
COG5733	25	2
COG5735	26	2
COG5727	27	2
COG5738	28	2
COG5737	29	2
COG5739	30	2
COG5723	31	2
COG5731	32	2
COG5724	33	2
COG5736	34	2
COG5685	35	2
COG5680	36	2
COG5713	37	2
COG5677	38	2
COG5678	39	2
COG5679	40	2
COG5712	41	2
COG5730	42	2
COG1850	43	2
COG5702	44	2
COG5746	45	2
COG5747	46	2
