# Supplementary material for: PhyloString: A web server designed to identify, visualize, and evaluate functional relationships between orthologous protein groups across different phylogenetic lineages
Source: PLoS One. 2024 Jan 26;19(1):e0297010. doi: 10.1371/journal.pone.0297010 (PMC10817156; doi:10.1371/journal.pone.0297010)
Supplement: S16 Table — The parameters used in the analysis are the same as in the S15 Table. (XLSX) [file pone.0297010.s019.xlsx]

## Sheet: S16_Table_Phyla_groups_COG5701_
Phyla	Appearance_order	Group
Bact_Cyanobacteria	1	1
Euka_Chlorophyta	2	2
Euka_Streptophyta	3	2
Euka_Haptista	4	2
Euka_Bacillariophyta	5	2
Euka_Rhodophyta	6	2
Bact_Chlorobi	7	3
Euka_Tardigrada	8	3
Euka_Rotifera	9	3
Euka_Porifera	10	3
Euka_Placozoa	11	3
Euka_Nematoda	12	3
Euka_Mollusca	13	3
Bact_Fusobacteria	14	3
Bact_Firmicutes	15	3
Euka_Echinodermata	16	3
Bact_Dictyoglomi	17	3
Bact_Deinococcus-Thermus	18	3
Euka_Chordata	19	3
Euka_Brachiopoda	20	3
Euka_Annelida	21	3
Euka_Arthropoda	22	3
Arch_Euryarchaeota	23	3
Bact_candidate_division_NC10	24	3
Bact_Balneolaeota	25	3
Bact_candidate_division_Zixibacteria	26	3
Euka_Zoopagomycota	27	3
Bact_Verrucomicrobia	28	3
Bact_Thermotogae	29	3
Bact_Thermodesulfobacteria	30	3
Arch_Thaumarchaeota	31	3
Bact_Tenericutes	32	3
Bact_Synergistetes	33	3
Bact_Spirochaetes	34	3
Bact_Proteobacteria	35	3
Euka_Platyhelminthes	36	3
Bact_Planctomycetes	37	3
Euka_Parabasalia	38	3
Euka_Oomycota	39	3
Bact_Nitrospirae	40	3
Bact_Nitrospinae	41	3
Arch_Nanoarchaeota	42	3
Euka_Mucoromycota	43	3
Euka_Microsporidia	44	3
Bact_Lentisphaerae	45	3
Bact_Kiritimatiellaeota	46	3
Bact_Ignavibacteriae	47	3
Euka_Heterolobosea	48	3
Bact_Gemmatimonadetes	49	3
Euka_Fornicata	50	3
Bact_Fibrobacteres	51	3
Euka_Evosea	52	3
Euka_Euglenozoa	53	3
Euka_Endomyxa	54	3
Bact_Elusimicrobia	55	3
Euka_Discosea	56	3
Bact_Deferribacteres	57	3
Euka_Cryptomycota	58	3
Arch_Crenarchaeota	59	3
Bact_Coprothermobacterota	60	3
Euka_Cnidaria	61	3
Euka_Ciliophora	62	3
Euka_Chytridiomycota	63	3
Bact_Chrysiogenetes	64	3
Bact_Chloroflexi	65	3
Bact_Chlamydiae	66	3
Arch_Candidatus_Thermoplasmatota	67	3
Arch_Candidatus_Korarchaeota	68	3
Bact_Candidatus_Cloacimonetes	69	3
Bact_Candidatus_Aminicenantes	70	3
Bact_Calditrichaeota	71	3
Bact_Caldiserica	72	3
Euka_Blastocladiomycota	73	3
Euka_Basidiomycota	74	3
Bact_Bacteroidetes	75	3
Euka_Ascomycota	76	3
Bact_Armatimonadetes	77	3
Bact_Aquificae	78	3
Euka_Apicomplexa	79	3
Bact_Acidobacteria	80	3
Bact_Actinobacteria	81	3
