# Supplementary material for: PhyloString: A web server designed to identify, visualize, and evaluate functional relationships between orthologous protein groups across different phylogenetic lineages
Source: PLoS One. 2024 Jan 26;19(1):e0297010. doi: 10.1371/journal.pone.0297010 (PMC10817156; doi:10.1371/journal.pone.0297010)
Supplement: S17 Table — The parameters used in the analysis are the same as in the S15 Table. (XLSX) [file pone.0297010.s020.xlsx]

## Sheet: S17_Table_Hypergeometric_COG570
Grp. COGs	Grp. Phyla	Ele. tot.	Hits tot.	Ele. Grp.	Hits Grp.	p-Under	p-Over
1	1	3807	99	1	1	1	0.0260047
1	2	3807	99	45	45	1	3.92497e-77
2	1	3807	99	5	5	1	1.07611e-08
2	2	3807	99	225	26	1	3.16789e-11
3	1	3807	99	75	15	1	3.64195e-10
3	2	3807	99	3375	7	7.49695e-82	1
