# Supplementary material for: PhyloString: A web server designed to identify, visualize, and evaluate functional relationships between orthologous protein groups across different phylogenetic lineages
Source: PLoS One. 2024 Jan 26;19(1):e0297010. doi: 10.1371/journal.pone.0297010 (PMC10817156; doi:10.1371/journal.pone.0297010)
Supplement: S18 Table — The parameters used in the analysis were: Phylogenetic level: Phylum STRING cut-off: 850, COG centers: 2, Phylogenetic centers: 3. (XLSX) [file pone.0297010.s021.xlsx]

## Sheet: S18_Table_COGs_groups_KOG0985_8
COGs	Appearance_order	Group
KOG0251	1	1
KOG0675	2	1
KOG2066	3	1
KOG0240	4	1
KOG0431	5	1
KOG0439	6	1
KOG1078	7	1
KOG0756	8	1
KOG3511	9	1
KOG0288	10	1
KOG1060	11	1
KOG1363	12	1
KOG2056	13	1
KOG1989	14	1
KOG1061	15	1
KOG1986	16	1
KOG0292	17	1
KOG0307	18	1
KOG0935	19	1
KOG0938	20	1
KOG0937	21	1
KOG1302	22	1
KOG0985	23	1
KOG0934	24	1
KOG2398	25	1
KOG4031	26	1
KOG1388	27	1
KOG2500	28	1
KOG0566	29	1
KOG0860	30	1
KOG0980	31	1
KOG1818	32	1
KOG3764	33	1
KOG1029	34	1
KOG3771	35	1
KOG3671	36	1
KOG4305	37	1
KOG1086	38	2
KOG4504	39	2
KOG2199	40	2
KOG3983	41	2
KOG2057	42	2
KOG0905	43	2
KOG1340	44	2
KOG0163	45	2
KOG0199	46	2
KOG3535	47	2
KOG3865	48	2
