# Supplementary material for: PhyloString: A web server designed to identify, visualize, and evaluate functional relationships between orthologous protein groups across different phylogenetic lineages
Source: PLoS One. 2024 Jan 26;19(1):e0297010. doi: 10.1371/journal.pone.0297010 (PMC10817156; doi:10.1371/journal.pone.0297010)
Supplement: S19 Table — The parameters used in the analysis are the same as in the S18 Table. (XLSX) [file pone.0297010.s022.xlsx]

## Sheet: S19_Table_Phyla_groups_KOG0985_
Phyla	Appearance_order	Group
Euka_Fornicata	1	1
Euka_Microsporidia	2	1
Bact_candidate_division_Zixibacteria	3	1
Bact_candidate_division_NC10	4	1
Bact_Verrucomicrobia	5	1
Bact_Thermotogae	6	1
Bact_Thermodesulfobacteria	7	1
Arch_Thaumarchaeota	8	1
Bact_Tenericutes	9	1
Bact_Synergistetes	10	1
Bact_Spirochaetes	11	1
Bact_Proteobacteria	12	1
Bact_Planctomycetes	13	1
Bact_Nitrospirae	14	1
Bact_Nitrospinae	15	1
Arch_Nanoarchaeota	16	1
Bact_Lentisphaerae	17	1
Bact_Kiritimatiellaeota	18	1
Bact_Ignavibacteriae	19	1
Bact_Gemmatimonadetes	20	1
Bact_Fusobacteria	21	1
Bact_Firmicutes	22	1
Bact_Fibrobacteres	23	1
Arch_Euryarchaeota	24	1
Bact_Elusimicrobia	25	1
Bact_Dictyoglomi	26	1
Bact_Deinococcus-Thermus	27	1
Bact_Deferribacteres	28	1
Bact_Cyanobacteria	29	1
Arch_Crenarchaeota	30	1
Bact_Coprothermobacterota	31	1
Bact_Chrysiogenetes	32	1
Bact_Chloroflexi	33	1
Bact_Chlorobi	34	1
Bact_Chlamydiae	35	1
Arch_Candidatus_Thermoplasmatota	36	1
Arch_Candidatus_Korarchaeota	37	1
Bact_Candidatus_Cloacimonetes	38	1
Bact_Candidatus_Aminicenantes	39	1
Bact_Calditrichaeota	40	1
Bact_Caldiserica	41	1
Bact_Balneolaeota	42	1
Bact_Bacteroidetes	43	1
Bact_Armatimonadetes	44	1
Bact_Aquificae	45	1
Bact_Acidobacteria	46	1
Bact_Actinobacteria	47	1
Euka_Chytridiomycota	48	2
Euka_Ascomycota	49	2
Euka_Basidiomycota	50	2
Euka_Blastocladiomycota	51	2
Euka_Mucoromycota	52	2
Euka_Cryptomycota	53	2
Euka_Zoopagomycota	54	2
Euka_Discosea	55	2
Euka_Evosea	56	2
Euka_Platyhelminthes	57	2
Euka_Cnidaria	58	2
Euka_Annelida	59	2
Euka_Brachiopoda	60	2
Euka_Placozoa	61	2
Euka_Porifera	62	2
Euka_Nematoda	63	2
Euka_Tardigrada	64	2
Euka_Rotifera	65	2
Euka_Mollusca	66	2
Euka_Echinodermata	67	2
Euka_Arthropoda	68	2
Euka_Chordata	69	2
Euka_Chlorophyta	70	3
Euka_Streptophyta	71	3
Euka_Rhodophyta	72	3
Euka_Apicomplexa	73	3
Euka_Euglenozoa	74	3
Euka_Bacillariophyta	75	3
Euka_Ciliophora	76	3
Euka_Endomyxa	77	3
Euka_Haptista	78	3
Euka_Parabasalia	79	3
Euka_Heterolobosea	80	3
Euka_Oomycota	81	3
