# Supplementary material for: PhyloString: A web server designed to identify, visualize, and evaluate functional relationships between orthologous protein groups across different phylogenetic lineages
Source: PLoS One. 2024 Jan 26;19(1):e0297010. doi: 10.1371/journal.pone.0297010 (PMC10817156; doi:10.1371/journal.pone.0297010)
Supplement: S20 Table — The parameters used in the analysis are the same as in the S18 Table. (XLSX) [file pone.0297010.s023.xlsx]

## Sheet: S20_Table_Hypergeometric_KOG098
Grp. COGs	Grp. Phyla	Ele. tot.	Hits tot.	Ele. Grp.	Hits Grp.	p-Under	p-Over
1	1	3888	1319	1739	23	0	1
1	2	3888	1319	517	2	1.19078e-97	1
2	1	3888	1319	814	796	1	0
2	2	3888	1319	242	157	1	2.32088e-24
3	1	3888	1319	444	322	1	2.7225e-70
3	2	3888	1319	132	19	2.25146e-07	1
