# Supplementary material for: PhyloString: A web server designed to identify, visualize, and evaluate functional relationships between orthologous protein groups across different phylogenetic lineages
Source: PLoS One. 2024 Jan 26;19(1):e0297010. doi: 10.1371/journal.pone.0297010 (PMC10817156; doi:10.1371/journal.pone.0297010)
Supplement: S21 Table — The parameters used in the analysis were: Phylogenetic level: Phylum STRING cut-off: 850, COG centers: 2, Phylogenetic centers: 3. (XLSX) [file pone.0297010.s024.xlsx]

## Sheet: S21_Table_COGs_groups_KOG1078_8
COGs	Appearance_order	Group
KOG3251	1	1
KOG1691	2	1
KOG3106	3	1
KOG0862	4	1
KOG0706	5	1
KOG1058	6	1
KOG0276	7	1
KOG0292	8	1
KOG0077	9	1
KOG1985	10	1
KOG1986	11	1
KOG1061	12	1
KOG1332	13	1
KOG0704	14	1
KOG1888	15	1
KOG0412	16	1
KOG3081	17	1
KOG1692	18	1
KOG0985	19	1
KOG2604	20	1
KOG3343	21	1
KOG2635	22	1
KOG1243	23	1
KOG0812	24	1
KOG1078	25	1
KOG0928	26	1
KOG1693	27	2
KOG3457	28	2
KOG3385	29	2
KOG3758	30	2
KOG1953	31	2
KOG2033	32	2
