# Supplementary material for: PhyloString: A web server designed to identify, visualize, and evaluate functional relationships between orthologous protein groups across different phylogenetic lineages
Source: PLoS One. 2024 Jan 26;19(1):e0297010. doi: 10.1371/journal.pone.0297010 (PMC10817156; doi:10.1371/journal.pone.0297010)
Supplement: S22 Table — The parameters used in the analysis are the same as in the S21 Table. (XLSX) [file pone.0297010.s025.xlsx]

## Sheet: S22_Table_Phyla_groups_KOG1078_
Phyla	Appearance_order	Group
Bact_candidate_division_Zixibacteria	1	1
Bact_candidate_division_NC10	2	1
Bact_Verrucomicrobia	3	1
Bact_Thermotogae	4	1
Bact_Thermodesulfobacteria	5	1
Arch_Thaumarchaeota	6	1
Bact_Tenericutes	7	1
Bact_Synergistetes	8	1
Bact_Spirochaetes	9	1
Bact_Proteobacteria	10	1
Bact_Planctomycetes	11	1
Bact_Nitrospirae	12	1
Bact_Nitrospinae	13	1
Arch_Nanoarchaeota	14	1
Bact_Lentisphaerae	15	1
Bact_Kiritimatiellaeota	16	1
Bact_Ignavibacteriae	17	1
Bact_Gemmatimonadetes	18	1
Bact_Fusobacteria	19	1
Bact_Firmicutes	20	1
Bact_Fibrobacteres	21	1
Arch_Euryarchaeota	22	1
Bact_Elusimicrobia	23	1
Bact_Dictyoglomi	24	1
Bact_Deinococcus-Thermus	25	1
Bact_Deferribacteres	26	1
Bact_Cyanobacteria	27	1
Arch_Crenarchaeota	28	1
Bact_Coprothermobacterota	29	1
Bact_Chrysiogenetes	30	1
Bact_Chloroflexi	31	1
Bact_Chlorobi	32	1
Bact_Chlamydiae	33	1
Arch_Candidatus_Thermoplasmatota	34	1
Arch_Candidatus_Korarchaeota	35	1
Bact_Candidatus_Cloacimonetes	36	1
Bact_Candidatus_Aminicenantes	37	1
Bact_Calditrichaeota	38	1
Bact_Caldiserica	39	1
Bact_Balneolaeota	40	1
Bact_Bacteroidetes	41	1
Bact_Armatimonadetes	42	1
Bact_Aquificae	43	1
Bact_Acidobacteria	44	1
Bact_Actinobacteria	45	1
Euka_Heterolobosea	46	2
Euka_Apicomplexa	47	2
Euka_Ciliophora	48	2
Euka_Endomyxa	49	2
Euka_Bacillariophyta	50	2
Euka_Euglenozoa	51	2
Euka_Discosea	52	2
Euka_Rhodophyta	53	2
Euka_Cryptomycota	54	2
Euka_Porifera	55	2
Euka_Streptophyta	56	2
Euka_Oomycota	57	2
Euka_Chlorophyta	58	2
Euka_Evosea	59	2
Euka_Blastocladiomycota	60	2
Euka_Tardigrada	61	2
Euka_Zoopagomycota	62	2
Euka_Rotifera	63	2
Euka_Platyhelminthes	64	2
Euka_Placozoa	65	2
Euka_Nematoda	66	2
Euka_Mucoromycota	67	2
Euka_Mollusca	68	2
Euka_Echinodermata	69	2
Euka_Cnidaria	70	2
Euka_Chytridiomycota	71	2
Euka_Chordata	72	2
Euka_Brachiopoda	73	2
Euka_Basidiomycota	74	2
Euka_Ascomycota	75	2
Euka_Annelida	76	2
Euka_Arthropoda	77	2
Euka_Haptista	78	2
Euka_Parabasalia	79	2
Euka_Fornicata	80	3
Euka_Microsporidia	81	3
