# Supplementary material for: PhyloString: A web server designed to identify, visualize, and evaluate functional relationships between orthologous protein groups across different phylogenetic lineages
Source: PLoS One. 2024 Jan 26;19(1):e0297010. doi: 10.1371/journal.pone.0297010 (PMC10817156; doi:10.1371/journal.pone.0297010)
Supplement: S23 Table — The parameters used in the analysis are the same as in the S21 Table. (TXT) [file pone.0297010.s026.txt]

Grp. COGs	Grp. Phyla	Ele. tot.	Hits tot.	Ele. Grp.	Hits Grp.	p-Under	p-Over
1	1	2592	1069	1170	0	0	1
1	2	2592	1069	270	0	8.4702607414527e-68	1
2	1	2592	1069	884	869	1	0
2	2	2592	1069	204	167	1	2.80562555783768e-35
3	1	2592	1069	52	33	0.999665348872058	0.000909291522997174
3	2	2592	1069	12	0	0.00166335811417403	1
